# Supplementary material for: Structural Variation (SV) Markers in the Basidiomycete Volvariella volvacea and Their Application in the Construction of a Genetic Map
Source: Int J Mol Sci. 2015 Jul 22;16(7):16669–82. doi: 10.3390/ijms160716669 (PMC4519972; doi:10.3390/ijms160716669)
Supplement: Supplementary file 1 [file ijms-16-16669-s001.zip]

Archive with 3 entries (2 files):
- ijms-91123-Supplementary Information/
- ijms-91123-Supplementary Information/ijms-91123-Supplementary Table S1,S2,S4.pdf
- ijms-91123-Supplementary Information/ijms-91123-Supplementary Table S3.xls
