# Supplementary material for: Structural Variation (SV) Markers in the Basidiomycete Volvariella volvacea and Their Application in the Construction of a Genetic Map
Source: Int J Mol Sci. 2015 Jul 22;16(7):16669–82. doi: 10.3390/ijms160716669 (PMC4519972; doi:10.3390/ijms160716669)
Supplement: Supplementary file 1 [file ijms-16-16669-s001.zip › ijms-91123-Supplementary Information/ijms-91123-Supplementary Table S3.xls]

## Sheet: Table S3 data
Table S3. Electrophoresis test results of 192 SSIs.
	Number of population	1	2	3	4	5	6	7	8	9	10	11	12	13	14	15	16	17	18	19	20	21	22	23	24	25	26	27	28	29	30	31	32	33	34	35	36	37	38	39	40	41	42	43	44	45	46	47	48
	SV markers
1	SV001	a	b	b	a	a	a	b	b	b	a	a	a	b	a	b	b	a	b	a	a	b	a	a	a	b	a	a	a	a	b	a	b	b	a	b	b	b	a	b	b	a	b	b	a	a	a	b	b
2	SV003	b	b	b	a	a	b	b	a	b	b	b	b	a	b	b	b	a	a	b	b	a	a	b	b	b	b	b	b	b	b	b	b	a	b	a	b	a	b	b	a	b	b	b	b	a	b	a	b
3	SV005	a	b	a	b	a	b	a	a	b	a	a	a	a	b	a	a	b	b	b	b	b	a	b	b	a	b	a	a	b	b	b	a	a	b	a	a	a	b	a	a	a	b	b	a	b	a	b	b
4	SV006	a	b	a	b	a	b	a	a	b	a	a	a	a	b	a	a	b	b	b	b	b	a	b	b	a	b	a	a	b	b	b	a	a	b	a	a	a	b	a	b	a	b	b	a	b	a	b	b
5	SV010	a	a	b	a	b	b	a	b	a	a	b	a	a	b	a	a	b	a	b	b	a	b	b	b	b	b	a	a	a	b	b	b	b	b	a	b	a	a	b	a	b	b	a	a	a	b	a	b
6	SV011	b	b	b	b	a	a	b	b	b	a	b	b	b	a	b	a	a	b	b	b	b	a	b	a	b	a	b	a	a	b	b	b	b	a	b	b	a	b	b	b	a	b	b	b	a	b	b	a
7	SV018	b	a	a	a	a	a	b	b	-	b	a	b	b	b	a	a	a	b	b	b	a	a	a	b	b	b	a	b	b	a	a	a	a	b	a	b	a	b	a	b	b	b	b	a	b	a	b	a
8	SV020	b	b	a	b	b	b	b	b	a	b	b	a	a	b	a	b	a	b	-	b	b	b	b	b	b	b	b	a	b	b	a	b	b	b	a	a	b	b	b	-	a	a	b	b	b	a	a	a
9	SV021	b	a	b	b	a	a	a	a	a	a	a	b	a	a	b	b	b	a	a	a	a	a	-	a	b	b	a	b	b	a	-	b	b	b	a	-	a	a	b	a	a	a	a	a	b	b	a	b
10	SV027	b	b	b	a	b	b	b	b	a	b	b	b	a	b	b	b	a	b	b	b	a	b	b	b	b	b	b	b	a	b	b	b	a	b	a	b	b	b	b	a	a	b	b	b	a	a	a	b
11	SV029	a	a	b	a	a	b	a	b	b	a	b	b	a	a	b	b	a	a	a	a	a	b	b	b	b	a	a	a	b	b	a	b	b	a	b	a	a	a	a	b	a	a	b	a	b	a	a	a
12	SV030	b	b	a	b	a	b	a	b	b	a	b	a	b	a	a	a	a	a	b	b	a	a	a	a	a	b	a	a	b	b	a	b	a	a	b	a	b	b	a	b	b	b	b	a	b	b	b	b
13	SV040	b	b	b	a	a	a	a	a	b	a	b	a	a	a	b	a	a	b	a	b	b	a	a	a	b	a	a	a	a	b	a	b	b	a	a	b	a	a	b	b	a	a	b	a	a	a	b	b
14	SV044	b	a	a	b	a	a	a	a	a	a	a	b	b	a	b	b	b	a	a	a	a	a	a	a	b	b	a	b	b	a	-	b	b	b	a	-	-	a	b	a	a	a	a	a	a	b	a	b
15	SV047	b	a	a	b	a	b	a	a	a	a	a	b	a	a	b	b	b	a	a	a	a	a	a	a	b	b	a	b	b	a	-	b	b	b	a	a	a	a	b	a	a	a	a	a	a	b	a	b
16	SV048	b	b	b	a	b	a	b	b	a	b	b	b	b	b	b	b	a	b	b	a	b	b	a	b	b	a	a	a	b	b	a	a	a	a	b	b	b	a	b	a	a	b	a	a	a	a	a	b
17	SV054	b	a	b	b	a	a	a	a	a	a	a	b	a	a	b	b	a	a	a	a	a	a	a	a	a	b	a	b	b	a	b	b	b	b	a	-	b	a	b	a	a	a	a	a	a	b	a	b
18	SV058	a	a	-	a	b	a	a	a	a	b	a	b	b	b	a	b	b	b	a	b	b	b	b	a	a	b	b	b	b	a	a	a	b	a	a	a	a	b	b	b	a	b	a	b	b	b	b	a
19	SV066	b	b	a	a	a	a	a	b	a	a	b	b	a	b	a	b	b	a	b	a	b	a	b	b	b	b	b	a	b	b	a	a	b	b	b	b	a	b	a	b	a	b	b	a	a	a	b	b
20	SV074	a	b	a	b	a	b	b	a	a	b	a	b	b	b	a	a	a	b	a	b	b	a	b	b	a	b	a	a	a	b	b	b	a	b	a	a	a	b	b	a	b	b	b	a	b	b	b	a
21	SV089	a	b	a	b	a	b	a	a	a	a	a	a	b	b	a	b	b	b	a	a	b	b	b	b	a	b	b	a	a	b	a	b	b	b	b	b	b	b	a	b	b	b	a	b	a	b	b	a
22	SV095	a	b	a	b	a	b	b	a	a	b	a	b	b	b	a	a	a	b	a	b	b	a	b	b	a	b	a	a	a	b	b	b	a	b	a	a	a	b	b	a	b	b	b	a	b	b	b	a
23	SV108	b	b	b	a	b	a	a	b	b	a	a	a	a	b	a	b	a	a	b	a	b	b	a	b	b	a	a	b	a	b	a	a	b	a	a	b	b	a	b	b	a	b	b	b	a	a	a	a
24	SV109	b	b	-	b	a	b	a	b	a	b	b	b	b	a	b	a	a	a	b	b	a	b	a	a	a	b	a	a	b	a	a	b	b	a	b	b	b	b	a	b	b	b	b	a	a	b	b	b
25	SV121	b	b	a	a	a	a	a	b	a	a	a	a	a	b	a	b	a	a	b	a	b	b	b	b	b	b	a	b	a	b	a	a	b	a	b	b	b	b	b	b	a	b	b	a	a	a	a	a
26	SV132	a	a	b	a	b	a	a	a	b	b	a	b	b	b	a	b	b	b	a	b	a	b	a	a	b	b	b	b	b	a	a	b	b	a	a	a	b	b	a	b	a	b	a	b	b	a	b	a
27	SV137	b	b	a	b	a	b	a	b	b	a	b	a	b	a	a	a	a	a	b	b	a	a	a	a	a	b	b	a	b	b	a	b	a	a	b	a	a	b	b	b	b	b	b	a	b	b	b	b
28	SV143	b	b	a	b	b	b	b	b	a	b	b	a	a	b	a	b	a	b	b	b	b	b	b	b	b	b	b	a	b	b	a	b	b	b	a	a	b	b	b	a	a	a	b	b	b	a	a	a
29	SV163	a	a	b	a	b	a	a	a	b	b	a	b	b	b	a	b	b	b	a	b	a	b	a	a	b	b	b	b	b	a	a	b	b	a	a	a	b	b	a	b	a	b	a	b	b	a	b	a
30	SV196	b	b	a	b	a	b	a	b	a	b	b	b	b	a	b	a	a	a	b	b	a	b	a	a	a	b	a	a	b	a	a	b	b	a	b	b	b	b	a	b	b	b	b	a	a	b	b	b
31	SV359	b	b	b	a	b	a	-	b	b	a	a	a	a	b	a	b	a	a	b	a	b	b	a	b	b	a	a	b	a	b	a	a	b	a	a	b	b	a	b	b	a	b	b	b	a	a	a	a
32	SV403	b	b	b	a	a	b	b	a	b	b	b	b	a	b	b	b	a	a	b	b	a	a	b	b	b	b	b	b	b	b	b	b	a	b	a	b	a	b	b	a	a	b	b	b	a	b	a	b
33	SV406	a	b	a	b	a	b	a	a	b	a	a	a	a	b	a	a	b	b	b	b	b	a	b	b	a	b	a	a	b	b	b	a	a	b	a	a	a	b	a	b	a	b	b	a	b	a	b	b
34	SV407	a	b	a	b	a	b	a	a	b	a	a	a	a	b	a	a	b	b	b	b	b	a	b	b	a	b	a	a	b	b	b	a	a	b	a	a	a	b	a	b	a	b	b	a	b	b	b	b
35	SV409	a	b	a	b	a	b	a	a	a	a	a	a	b	b	a	b	b	b	a	b	b	b	b	b	a	b	b	a	a	b	a	b	a	b	b	b	b	a	a	b	b	b	a	b	a	b	b	b
36	SV410	a	b	a	b	a	b	a	a	a	a	a	a	b	b	a	b	b	b	a	a	b	b	b	b	a	b	b	a	a	b	a	b	a	b	b	b	b	a	a	b	b	b	a	b	a	b	b	a
37	SV411	a	a	b	a	b	b	a	b	a	a	b	a	a	b	a	a	b	a	b	b	a	b	b	a	b	b	a	a	a	b	b	b	b	b	a	b	a	a	b	a	b	b	a	a	a	b	a	b
38	SV412	a	a	b	a	b	b	a	b	a	a	b	a	a	b	a	a	b	a	b	b	a	b	b	a	b	b	a	a	a	b	b	b	b	b	a	b	a	a	b	a	b	b	a	a	a	b	a	-
39	SV413	b	b	a	b	a	b	a	b	a	b	b	b	b	a	b	a	a	a	b	b	a	b	a	a	a	b	a	a	b	a	a	b	b	a	b	b	b	b	a	b	b	b	b	a	a	b	b	b
40	SV415	b	a	b	a	a	a	b	b	-	b	a	b	b	b	a	a	a	b	b	b	a	a	a	b	b	b	a	b	b	a	a	a	a	b	a	b	a	b	a	b	b	b	b	a	b	a	b	a
41	SV416	b	b	a	b	b	b	b	b	a	b	a	a	a	b	a	b	a	b	a	b	b	b	b	b	b	b	a	a	b	b	a	b	b	b	a	a	b	b	b	a	a	a	a	b	b	a	b	a
42	SV417	b	a	b	b	a	a	a	a	a	a	a	b	a	a	b	b	a	a	a	a	a	a	b	a	a	b	a	b	b	a	b	b	b	b	a	b	b	a	b	a	a	a	a	a	a	b	a	b
43	SV418	b	a	b	b	a	a	a	a	a	a	a	b	a	a	b	b	a	a	a	a	a	a	b	a	a	b	a	b	b	a	b	b	b	b	a	-	b	a	b	a	a	a	a	a	a	b	a	b
44	SV419	a	b	b	a	b	b	a	a	b	a	b	b	a	a	a	a	a	b	a	b	a	a	b	a	b	b	b	a	a	b	a	a	b	a	a	a	b	b	a	a	b	b	b	a	b	a	a	a
45	SV420	b	b	b	a	a	a	a	a	b	a	b	a	a	a	b	a	a	b	a	b	b	a	a	a	b	a	a	a	a	b	a	b	b	a	a	b	a	a	b	b	a	a	b	a	a	a	b	b
46	SV421	b	b	b	a	a	a	a	a	b	a	b	a	a	a	b	a	a	b	a	b	b	a	a	a	b	a	a	a	a	b	a	b	b	a	a	b	a	a	b	b	a	a	b	a	a	a	b	b
47	SV422	a	a	b	a	b	a	a	a	b	b	a	b	b	b	a	b	b	b	a	b	a	b	a	a	b	b	b	b	b	a	a	b	b	a	a	a	b	b	a	b	a	b	a	b	b	a	b	a
48	SV426	b	b	a	b	a	b	a	b	a	b	b	b	b	a	b	a	a	a	b	b	a	b	-	-	a	b	a	a	b	a	-	b	b	a	b	b	b	b	a	b	b	b	b	a	a	b	b	b
49	SV501	a	b	b	a	a	a	b	b	b	a	a	a	b	a	b	b	a	b	a	a	b	a	a	a	b	a	a	a	a	b	a	b	b	a	b	b	b	a	b	b	a	b	b	a	a	a	b	b
50	SV503	b	b	b	a	a	b	b	a	b	b	b	b	a	b	b	b	a	a	b	b	a	a	b	b	b	b	b	b	b	b	b	b	a	b	a	b	a	b	b	a	a	b	b	b	a	b	a	b
51	SV518	b	a	b	a	a	a	b	b	-	b	a	b	b	b	a	a	a	b	b	b	a	a	a	b	b	b	a	b	b	a	a	a	a	b	a	b	a	b	a	b	b	b	b	a	b	a	b	a
52	SV521	b	a	b	b	a	a	a	a	a	a	a	b	a	a	b	b	a	a	a	a	a	a	-	a	a	b	a	b	b	a	-	b	b	b	a	-	b	a	b	a	a	a	a	a	a	b	a	b
53	SV602	a	a	b	a	b	a	a	a	b	b	a	b	b	b	a	b	b	b	a	b	a	b	a	a	b	b	b	b	b	a	a	b	b	a	a	a	b	b	a	b	a	b	a	b	b	a	b	a
54	SV901	a	b	b	a	a	a	b	b	b	a	a	a	b	a	b	b	a	b	a	a	b	a	a	a	b	a	a	a	a	b	a	b	b	a	b	b	b	a	b	b	a	b	b	a	a	a	b	b
55	SV906	a	b	b	a	a	a	b	b	b	a	a	a	b	a	b	b	a	b	a	a	b	a	a	a	b	a	a	a	a	b	a	b	b	a	b	b	b	a	b	b	a	b	b	a	a	a	b	b
56	SV907	a	b	a	b	a	b	a	a	b	a	a	a	a	b	a	a	b	b	b	b	b	a	b	b	a	b	a	a	b	b	b	a	a	b	a	a	a	b	a	b	a	b	b	a	b	a	b	b
57	SV909	a	b	b	a	b	b	a	a	b	a	b	b	a	a	a	a	a	b	a	b	a	a	b	a	b	b	b	a	a	b	a	a	b	a	a	a	b	b	a	a	b	b	b	a	b	a	a	a
58	SV954	a	b	a	b	a	b	a	a	b	a	a	a	a	b	a	a	b	b	b	b	b	a	b	b	a	b	a	a	b	b	b	a	a	b	a	a	a	b	a	b	a	b	b	a	b	b	b	b
59	SV959	a	a	b	a	b	b	a	b	a	a	b	a	a	b	a	a	b	a	b	b	a	b	b	b	b	b	a	a	a	b	b	b	b	b	a	b	a	a	b	a	b	b	a	a	a	b	a	b
60	SV966	a	a	b	a	b	a	a	a	b	b	-	b	b	b	a	b	b	b	a	b	a	b	a	a	b	b	b	b	b	a	a	b	b	a	a	a	b	b	a	b	a	b	a	b	b	a	b	a
61	SV013	b	b	a	b	a	b	a	b	a	b	b	b	b	a	b	a	a	a	b	b	a	b	a	a	a	b	a	a	b	a	a	b	b	a	b	b	b	b	a	b	b	b	b	a	a	b	b	b
62	SV037	a	b	b	a	b	b	b	b	b	b	a	a	a	a	b	a	a	a	a	b	a	a	b	a	b	b	b	a	a	b	a	a	b	b	a	a	a	b	a	a	b	b	-	-	-	-	-	-
63	SV505	a	b	a	b	a	-	a	a	b	a	a	a	a	b	a	a	b	-	b	-	b	a	b	b	a	b	a	a	b	b	b	a	a	b	a	a	a	b	a	a	a	b	b	a	b	a	b	b
64	SV701	b	a	b	b	a	a	a	a	a	a	a	b	a	a	b	b	a	a	a	a	a	a	a	a	a	b	a	b	b	a	-	b	b	b	a	a	b	a	b	a	a	a	a	a	a	b	a	b
65	SV702	a	b	-	b	a	b	b	-	a	b	a	b	b	b	a	a	a	b	a	b	b	a	b	b	a	b	-	-	a	b	b	b	a	b	a	a	-	b	b	a	b	b	b	-	b	b	b	-
66	SV703	b	a	b	b	a	a	a	a	a	a	a	b	a	a	b	b	a	a	a	a	a	a	-	a	a	b	a	b	b	a	b	b	b	b	a	-	b	a	b	a	a	a	a	a	a	-	a	b
67	SV706	b	a	b	b	a	a	a	a	a	a	a	b	a	a	b	b	a	a	a	a	a	a	-	a	a	b	a	b	b	a	-	b	b	b	a	-	b	a	b	a	a	a	a	a	a	b	a	b
68	SV708	b	a	a	b	a	a	a	a	a	a	a	b	b	a	b	b	b	a	a	a	a	a	a	a	b	b	a	b	b	a	-	b	b	b	a	-	-	a	b	a	a	a	a	a	a	b	a	b
69	SV950	a	b	b	a	b	b	a	a	b	a	b	b	a	a	a	a	a	b	a	b	a	a	b	a	b	b	b	a	a	b	a	a	b	a	a	a	b	b	a	a	b	b	b	a	b	a	a	a
70	SV952	b	a	b	b	a	a	a	a	a	a	a	b	b	a	b	b	a	a	a	a	a	a	a	a	a	b	a	b	b	a	b	b	b	b	a	b	b	a	b	a	a	a	a	a	a	b	a	b
71	SV953	b	a	b	b	a	a	a	a	a	a	a	b	b	a	b	b	a	a	a	a	a	a	a	a	a	b	a	b	b	a	b	b	b	b	a	-	b	a	b	a	a	a	a	a	a	b	a	b
72	SV955	a	b	a	b	a	b	a	a	a	a	a	a	a	b	a	a	a	b	b	b	b	a	b	b	a	b	a	a	b	b	b	a	a	b	a	a	a	b	a	a	a	b	b	a	b	a	b	b
73	SV957	a	a	b	a	a	b	a	b	b	a	b	b	a	a	b	b	a	a	a	a	a	b	a	b	b	a	a	a	b	b	a	b	b	a	b	a	a	a	a	b	a	a	b	a	b	a	a	a
74	SV958	b	b	a	b	a	b	a	b	a	b	b	b	b	a	b	a	a	a	b	b	a	b	a	a	a	b	a	a	b	a	a	b	b	a	b	b	b	b	a	b	b	b	b	a	a	b	b	b
75	SV960	b	b	a	b	a	b	a	b	b	a	b	a	b	a	a	-	a	a	b	b	a	a	a	a	a	b	b	a	b	b	a	b	a	a	b	a	a	b	b	b	b	b	b	a	b	b	b	b
76	SV961	b	b	a	b	a	b	a	b	b	a	b	a	b	a	a	a	a	a	b	b	a	a	a	a	a	b	b	a	b	b	a	b	a	a	b	a	a	b	b	b	b	b	b	a	b	b	b	b
77	SV962	b	b	b	a	a	a	a	a	b	a	b	a	a	a	b	a	a	b	a	b	b	a	a	a	b	a	a	a	a	b	a	b	b	a	a	b	a	a	b	b	a	a	b	a	a	a	b	b
78	SV963	b	b	b	a	a	a	a	a	b	a	b	a	a	a	b	a	a	b	a	b	b	a	a	a	b	a	a	a	a	b	a	b	b	a	a	b	a	a	b	b	a	a	b	a	a	a	b	b
79	SV964	b	b	a	b	b	b	b	b	a	b	b	a	a	b	a	b	a	b	b	b	b	b	b	b	b	b	b	a	b	b	a	b	b	b	a	a	b	b	b	a	a	a	b	b	b	a	a	a
80	SV967	b	b	a	a	a	a	a	b	a	a	a	a	a	b	a	b	a	a	b	a	b	b	b	b	b	b	b	a	a	b	a	a	b	b	b	b	b	b	b	b	a	b	b	a	a	a	b	a
81	SV968	b	a	b	b	a	a	a	a	a	a	a	b	a	a	b	b	a	a	a	a	a	a	a	a	a	b	-	b	b	a	-	b	b	-	a	-	b	a	b	a	a	a	a	a	a	-	a	b
82	SV969	a	b	a	b	a	b	b	a	a	b	a	b	b	b	a	a	a	b	a	b	b	a	b	b	a	b	a	a	a	b	b	b	a	b	a	a	a	b	b	a	b	b	b	a	b	b	b	a
83	SV971	a	a	b	a	a	b	a	b	b	a	b	b	a	a	b	b	a	a	a	a	a	b	a	b	b	a	a	a	b	b	a	b	b	a	b	a	a	a	a	b	a	a	b	a	b	a	a	a
84	SV972	a	b	a	b	a	b	a	a	a	a	a	a	b	b	a	b	b	b	a	a	b	b	b	b	a	b	b	a	a	b	a	b	b	b	b	b	b	b	a	b	b	b	a	b	a	b	b	a
85	SV973	a	b	b	a	a	a	b	b	b	a	a	a	b	a	b	b	a	b	a	a	b	a	a	a	b	a	a	a	a	b	a	b	b	a	b	b	b	a	b	b	a	b	b	a	a	a	b	b
86	SV974	a	b	b	a	a	a	b	b	b	a	a	a	b	a	b	b	a	b	a	a	b	a	a	a	b	a	a	a	a	b	a	b	b	a	b	b	b	a	b	b	a	b	b	a	a	a	b	b
87	SV976	b	a	b	b	a	a	a	a	a	a	a	b	a	a	b	b	a	a	a	a	a	a	a	a	a	b	a	b	b	a	b	b	b	b	a	-	b	a	b	a	a	a	a	a	a	b	a	b
88	SV977	a	b	a	b	-	b	b	a	a	b	a	b	b	b	a	a	a	b	a	b	b	a	b	b	a	b	a	a	a	b	b	b	a	b	a	-	a	b	b	a	b	b	b	a	b	b	b	a
89	SV978	b	b	b	b	a	b	a	a	b	a	a	a	b	a	a	a	a	a	b	a	a	a	a	b	b	b	b	b	a	b	a	b	a	a	b	b	b	b	a	a	a	b	a	a	a	b	b	b
90	SV979	b	a	b	a	a	a	b	b	-	b	a	b	b	b	a	a	a	b	b	b	a	a	a	b	b	b	a	b	b	a	a	a	a	b	a	b	a	b	a	b	b	b	b	a	b	a	b	a
91	SV980	b	a	b	a	a	a	b	b	-	b	a	b	b	b	a	a	a	b	b	b	a	a	a	b	b	b	a	b	b	a	a	a	a	b	a	b	a	b	a	b	b	b	b	a	b	a	b	a
92	SV981	b	b	a	b	b	b	b	b	a	b	a	a	a	b	a	b	a	b	a	b	b	b	b	b	b	b	b	a	b	b	a	b	b	b	a	a	b	b	b	a	a	a	b	b	b	a	a	a
93	SV983	a	b	a	b	a	b	a	a	a	a	a	a	b	b	a	b	b	b	a	b	b	b	b	b	a	b	b	a	a	b	a	b	a	b	b	b	b	a	a	b	b	b	a	b	a	b	b	b
94	SV984	b	a	a	b	a	a	a	a	a	a	a	b	b	a	b	b	a	a	a	a	a	a	a	a	a	b	a	b	b	a	b	b	b	b	a	-	b	a	b	a	a	a	a	a	a	b	a	b
95	SV985	b	a	b	b	a	a	a	a	a	a	a	b	a	a	b	b	a	a	a	a	a	a	a	a	a	b	a	b	b	a	b	b	b	b	a	-	b	a	b	a	a	a	a	a	a	b	a	b
96	SV987	b	b	b	a	a	a	a	a	b	a	b	a	a	a	b	a	a	b	a	b	b	a	a	a	b	a	a	a	a	b	a	b	b	a	a	b	a	a	b	b	a	a	b	a	a	a	b	b
97	SV990	b	b	a	a	a	a	a	b	a	a	b	b	a	b	a	b	b	a	b	a	b	a	b	b	b	b	b	a	b	b	a	a	b	b	b	b	a	b	a	b	a	b	b	a	a	a	b	b
98	SV991	b	b	b	a	b	a	a	b	b	a	a	a	a	b	a	b	a	a	b	a	b	b	a	b	b	a	a	b	a	b	a	a	b	a	a	b	b	a	b	b	a	b	b	b	a	a	a	a
99	SV023	a	b	b	a	b	b	a	a	b	a	b	a	a	a	a	a	a	b	a	b	a	a	b	a	b	b	b	a	a	b	a	a	b	a	a	a	b	b	a	a	b	b	b	a	b	a	a	a
100	SV096	b	b	a	b	b	b	b	b	a	b	a	a	a	b	a	b	a	a	a	b	b	b	b	b	b	b	a	a	b	b	a	b	b	b	a	a	b	b	b	a	a	a	a	b	b	a	b	a
101	SV430	b	b	a	b	b	b	b	b	a	b	a	a	a	b	a	b	a	a	a	b	b	b	b	b	b	b	a	a	b	b	a	b	b	b	a	a	b	b	b	a	a	a	a	b	b	a	b	a
102	SV563	a	a	b	a	a	b	a	b	b	a	b	b	a	a	b	b	a	a	a	a	a	b	b	b	b	a	a	a	b	b	a	b	b	a	b	a	a	a	a	b	a	a	b	a	b	a	a	a
103	SV135	b	b	a	a	a	a	a	b	a	a	b	b	a	b	a	b	b	a	b	a	b	a	b	b	b	b	b	a	b	b	a	a	b	b	b	b	a	b	a	b	a	b	b	a	a	a	b	b
104	SV510	a	a	b	a	b	b	a	b	a	a	b	a	a	b	a	a	b	a	b	b	a	b	b	a	b	b	a	a	a	b	b	b	b	b	a	b	a	a	b	a	b	b	a	a	a	b	a	b
a: the length of PCR band is same with PYd21.
b: the length of PCR band is same with PYd15.
一: other result except a and b
[truncated: 144 more columns]
